# Supplementary material for: Corium lavas: structure and properties of molten UO2-ZrO2 under meltdown conditions
Source: Sci Rep. 2018 Feb 5;8:2434. doi: 10.1038/s41598-018-20817-z (PMC5799198; doi:10.1038/s41598-018-20817-z)
Supplement: Supplementary file 2 — Supplementary Dataset 1 [file 41598_2018_20817_MOESM2_ESM.xlsx]

## Sheet: Sheet1
	Q (Angstrom^-1)	S(Q)-1
	0.69	-1.59643
	0.71	-1.59606
	0.73	-1.59109
	0.75	-1.58249
	0.77	-1.57638
	0.79	-1.56645
	0.81	-1.55909
	0.83	-1.55333
	0.85	-1.54492
	0.87	-1.53514
	0.89	-1.52633
	0.91	-1.51423
	0.93	-1.50352
	0.95	-1.49617
	0.97	-1.48144
	0.99	-1.46597
	1.01	-1.45493
	1.03	-1.44609
	1.05	-1.43786
	1.07	-1.42671
	1.09	-1.41528
	1.11	-1.40472
	1.13	-1.39754
	1.15	-1.39177
	1.17	-1.37275
	1.19	-1.34536
	1.21	-1.32058
	1.23	-1.29579
	1.25	-1.27001
	1.27	-1.24633
	1.29	-1.22628
	1.31	-1.20376
	1.33	-1.17801
	1.35	-1.15342
	1.37	-1.12782
	1.39	-1.09656
	1.41	-1.06356
	1.43	-1.0317
	1.45	-0.999159
	1.47	-0.961658
	1.49	-0.922742
	1.51	-0.882567
	1.53	-0.838098
	1.55	-0.79459
	1.57	-0.750956
	1.59	-0.704547
	1.61	-0.652043
	1.63	-0.595296
	1.65	-0.536988
	1.67	-0.479898
	1.69	-0.422062
	1.71	-0.359787
	1.73	-0.293973
	1.75	-0.227335
	1.77	-0.162028
	1.79	-0.0917256
	1.81	-0.0157821
	1.83	0.059338
	1.85	0.12867
	1.87	0.197849
	1.89	0.269825
	1.91	0.341595
	1.93	0.416468
	1.95	0.492001
	1.97	0.555089
	1.99	0.608957
	2.01	0.654982
	2.03	0.693797
	2.05	0.731276
	2.07	0.754364
	2.09	0.748927
	2.11	0.723427
	2.13	0.696132
	2.15	0.663743
	2.17	0.61841
	2.19	0.557617
	2.21	0.483195
	2.23	0.404409
	2.25	0.320437
	2.27	0.230445
	2.29	0.138788
	2.31	0.0458321
	2.33	-0.0446298
	2.35	-0.125779
	2.37	-0.200907
	2.39	-0.274578
	2.41	-0.343999
	2.43	-0.408871
	2.45	-0.464299
	2.47	-0.512551
	2.49	-0.54945
	2.51	-0.576343
	2.53	-0.602556
	2.55	-0.624964
	2.57	-0.637154
	2.59	-0.645761
	2.61	-0.6512
	2.63	-0.650428
	2.65	-0.645985
	2.67	-0.639817
	2.69	-0.637919
	2.71	-0.636268
	2.73	-0.626304
	2.75	-0.610299
	2.77	-0.594762
	2.79	-0.574827
	2.81	-0.556057
	2.83	-0.542067
	2.85	-0.524155
	2.87	-0.504541
	2.89	-0.483956
	2.91	-0.458665
	2.93	-0.435697
	2.95	-0.412245
	2.97	-0.382831
	2.99	-0.357267
	3.01	-0.33513
	3.03	-0.309949
	3.05	-0.28132
	3.07	-0.247013
	3.09	-0.213936
	3.11	-0.187727
	3.13	-0.161797
	3.15	-0.13718
	3.17	-0.111187
	3.19	-0.0777635
	3.21	-0.0441573
	3.23	-0.0166208
	3.25	0.0111842
	3.27	0.0419644
	3.29	0.072094
	3.31	0.100213
	3.33	0.12546
	3.35	0.154189
	3.37	0.186878
	3.39	0.215029
	3.41	0.24008
	3.43	0.262605
	3.45	0.282064
	3.47	0.297451
	3.49	0.311172
	3.51	0.329284
	3.53	0.345049
	3.55	0.356903
	3.57	0.369302
	3.59	0.381922
	3.61	0.391213
	3.63	0.398234
	3.65	0.406986
	3.67	0.416843
	3.69	0.419725
	3.71	0.418101
	3.73	0.420575
	3.75	0.422087
	3.77	0.421038
	3.79	0.417514
	3.81	0.408731
	3.83	0.401467
	3.85	0.397216
	3.87	0.390613
	3.89	0.385492
	3.91	0.382387
	3.93	0.378261
	3.95	0.366828
	3.97	0.34989
	3.99	0.339281
	4.01	0.324014
	4.03	0.30258
	4.05	0.281462
	4.07	0.258174
	4.09	0.241803
	4.11	0.226278
	4.13	0.207684
	4.15	0.189264
	4.17	0.17225
	4.19	0.15599
	4.21	0.134713
	4.23	0.112931
	4.25	0.0935623
	4.27	0.0740297
	4.29	0.0532687
	4.31	0.0331277
	4.33	0.0139682
	4.35	-0.00263231
	4.37	-0.0168963
	4.39	-0.0337902
	4.41	-0.0561035
	4.43	-0.0776151
	4.45	-0.0953506
	4.47	-0.113213
	4.49	-0.129216
	4.51	-0.143171
	4.53	-0.152789
	4.55	-0.159488
	4.57	-0.168493
	4.59	-0.179677
	4.61	-0.192918
	4.63	-0.20324
	4.65	-0.209807
	4.67	-0.21325
	4.69	-0.218023
	4.71	-0.224068
	4.73	-0.223503
	4.75	-0.22276
	4.77	-0.226851
	4.79	-0.230195
	4.81	-0.22232
	4.83	-0.217383
	4.85	-0.217177
	4.87	-0.20911
	4.89	-0.205221
	4.91	-0.2031
	4.93	-0.196819
	4.95	-0.184756
	4.97	-0.174639
	4.99	-0.171912
	5.01	-0.166473
	5.03	-0.158304
	5.05	-0.150691
	5.07	-0.141961
	5.09	-0.130217
	5.11	-0.121258
	5.13	-0.119227
	5.15	-0.115486
	5.17	-0.105901
	5.19	-0.0922991
	5.21	-0.0794117
	5.23	-0.074402
	5.25	-0.0712431
	5.27	-0.0646518
	5.29	-0.0587875
	5.31	-0.0521238
	5.33	-0.0468265
	5.35	-0.0438726
	5.37	-0.0382543
	5.39	-0.0275677
	5.41	-0.021021
	5.43	-0.0188593
	5.45	-0.0172886
	5.47	-0.0185346
	5.49	-0.0126662
	5.51	-0.00206862
	5.53	0.00482163
	5.55	0.00760776
	5.57	0.0129533
	5.59	0.0202833
	5.61	0.0217162
	5.63	0.0253209
	5.65	0.0275693
	5.67	0.0270091
	5.69	0.0284099
	5.71	0.0286507
	5.73	0.0336734
	5.75	0.0348329
	5.77	0.0329197
	5.79	0.0358504
	5.81	0.0404438
	5.83	0.0456854
	5.85	0.0470463
	5.87	0.0462671
	5.89	0.0480009
	5.91	0.0501379
	5.93	0.0511129
	5.95	0.048332
	5.97	0.0452414
	5.99	0.0447599
	6.01	0.0447611
	6.03	0.0470195
	6.05	0.0482432
	6.07	0.0496021
	6.09	0.0505125
	6.11	0.0448863
	6.13	0.043863
	6.15	0.0476043
	6.17	0.0466985
	6.19	0.0447853
	6.21	0.0431862
	6.23	0.0413806
	6.25	0.0356661
	6.27	0.0347939
	6.29	0.037618
	6.31	0.0386416
	6.33	0.0405325
	6.35	0.0386267
	6.37	0.0336851
	6.39	0.0266117
	6.41	0.0239198
	6.43	0.0257297
	6.45	0.0277435
	6.47	0.0301917
	6.49	0.0321393
	6.51	0.0292133
	6.53	0.0244025
	6.55	0.0225873
	6.57	0.0246697
	6.59	0.0303134
	6.61	0.0293254
	6.63	0.0288432
	6.65	0.0319458
	6.67	0.0256828
	6.69	0.0231279
	6.71	0.0298051
	6.73	0.0336909
	6.75	0.0304003
	6.77	0.0287664
	6.79	0.0290915
	6.81	0.0245276
	6.83	0.0213254
	6.85	0.0253849
	6.87	0.0277098
	6.89	0.0293158
	6.91	0.0319118
	6.93	0.0315121
	6.95	0.0243625
	6.97	0.017896
	6.99	0.0205145
	7.01	0.0221719
	7.03	0.0232487
	7.05	0.0224806
	7.07	0.0238036
	7.09	0.0271494
	7.11	0.0316822
	7.13	0.0342793
	7.15	0.0315086
	7.17	0.0288221
	7.19	0.0260367
	7.21	0.0219515
	7.23	0.0180161
	7.25	0.0187142
	7.27	0.0229555
	7.29	0.0215405
	7.31	0.0119299
	7.33	0.0104214
	7.35	0.00707854
	7.37	0.00012775
	7.39	0.00397296
	7.41	0.00588729
	7.43	0.00352636
	7.45	0.000790954
	7.47	0.00273987
	7.49	0.00478554
	7.51	0.00770206
	7.53	0.0112814
	7.55	0.00577806
	7.57	0.00240877
	7.59	0.000884478
	7.61	-0.00687047
	7.63	-0.00707985
	7.65	-0.000315226
	7.67	0.00481528
	7.69	0.00237798
	7.71	-0.0025557
	7.73	-0.00516691
	7.75	-0.00773998
	7.77	-0.00629016
	7.79	-0.00757525
	7.81	-0.017473
	7.83	-0.0219988
	7.85	-0.0153521
	7.87	-0.0133846
	7.89	-0.0146617
	7.91	-0.0144057
	7.93	-0.0164187
	7.95	-0.0181083
	7.97	-0.0137697
	7.99	-0.0105495
	8.01	-0.0165912
	8.03	-0.0209096
	8.05	-0.0215597
	8.07	-0.0199391
	8.09	-0.0203454
	8.11	-0.0240328
	8.13	-0.0278952
	8.15	-0.0300024
	8.17	-0.0250614
	8.19	-0.0237763
	8.21	-0.0276761
	8.23	-0.0317589
	8.25	-0.0357104
	8.27	-0.0331756
	8.29	-0.0297135
	8.31	-0.0328051
	8.33	-0.0367196
	8.35	-0.0341565
	8.37	-0.0292472
	8.39	-0.0353023
	8.41	-0.0347487
	8.43	-0.0276486
	8.45	-0.0331898
	8.47	-0.0371384
	8.49	-0.0348658
	8.51	-0.0335599
	8.53	-0.0326288
	8.55	-0.026696
	8.57	-0.0252473
	8.59	-0.0270795
	8.61	-0.0299053
	8.63	-0.0344776
	8.65	-0.0368955
	8.67	-0.042166
	8.69	-0.0431965
	8.71	-0.0356661
	8.73	-0.0321322
	8.75	-0.0352228
	8.77	-0.035387
	8.79	-0.0330756
	8.81	-0.0308853
	8.83	-0.0262733
	8.85	-0.022109
	8.87	-0.0219236
	8.89	-0.0169849
	8.91	-0.0142916
	8.93	-0.0204193
	8.95	-0.0226645
	8.97	-0.0237584
	8.99	-0.0239148
	9.01	-0.0210969
	9.03	-0.0172425
	9.05	-0.0119504
	9.07	-0.0117938
	9.09	-0.0157616
	9.11	-0.0123902
	9.13	-0.00408885
	9.15	-0.00573773
	9.17	-0.0107954
	9.19	-0.0126879
	9.21	-0.0156208
	9.23	-0.0106505
	9.25	-0.00391867
	9.27	-0.00497635
	9.29	-0.00709198
	9.31	-0.00857815
	9.33	-0.0133155
	9.35	-0.0174651
	9.37	-0.0112513
	9.39	0.00463556
	9.41	0.0094287
	9.43	0.00296122
	9.45	0.00761875
	9.47	0.0158579
	9.49	0.0103143
	9.51	0.00699783
	9.53	0.00763434
	9.55	0.00372983
	9.57	0.00656384
	9.59	0.00951025
	9.61	0.00792026
	9.63	0.00922891
	9.65	0.0141306
	9.67	0.0140868
	9.69	0.00639847
	9.71	0.00513904
	9.73	0.0233078
	9.75	0.034319
	9.77	0.0277756
	9.79	0.0203154
	9.81	0.0143933
	9.83	0.0223295
	9.85	0.0346777
	9.87	0.0338792
	9.89	0.029273
	9.91	0.0287359
	9.93	0.0319716
	9.95	0.0346408
	9.97	0.0308009
	9.99	0.0313894
	10.01	0.0353628
	10.03	0.0341749
	10.05	0.0285377
	10.07	0.029768
	10.09	0.0316582
	10.11	0.0326343
	10.13	0.0317673
	10.15	0.0234574
	10.17	0.0254033
	10.19	0.0240829
	10.21	0.0181103
	10.23	0.0145886
	10.25	0.0160201
	10.27	0.0241093
	10.29	0.0225405
	10.31	0.0160894
	10.33	0.0217423
	10.35	0.0257667
	10.37	0.0275656
	10.39	0.0256063
	10.41	0.0170909
	10.43	0.0142354
	10.45	0.013543
	10.47	0.0160178
	10.49	0.0116257
	10.51	0.0108834
	10.53	0.015235
	10.55	0.0133859
	10.57	0.0133045
	10.59	0.0134738
	10.61	0.00957594
	10.63	0.00183269
	10.65	-0.000850431
	10.67	2.59986e-05
	10.69	0.00514923
	10.71	0.00919927
	10.73	0.0133867
	10.75	0.0121338
	10.77	0.00650932
	10.79	0.0102226
	10.81	0.0121133
	10.83	0.00978601
	10.85	0.00472896
	10.87	-0.00181256
	10.89	-0.00517836
	10.91	-0.00837343
	10.93	-0.00973027
	10.95	-0.00763604
	10.97	0.00306318
	10.99	0.0122753
	11.01	0.00884884
	11.03	0.00588613
	11.05	0.00181406
	11.07	-0.000667447
	11.09	-0.00153953
	11.11	-0.00343892
	11.13	0.00272721
	11.15	0.00164788
	11.17	-0.00276263
	11.19	-0.00274087
	11.21	-0.0111832
	11.23	-0.00746461
	11.25	0.00136144
	11.27	-0.0009673
	11.29	-0.00511879
	11.31	-0.00114055
	11.33	0.00372782
	11.35	-0.0060989
	11.37	-0.0106735
	11.39	-0.00762354
	11.41	-0.00186911
	11.43	0.0037299
	11.45	0.00432741
	11.47	-0.000755066
	11.49	-0.0087043
	11.51	-0.0114033
	11.53	-0.0142737
	11.55	-0.0184528
	11.57	-0.0191392
	11.59	-0.0210295
	11.61	-0.0161632
	11.63	-0.00629235
	11.65	-0.011472
	11.67	-0.0205638
	11.69	-0.0204182
	11.71	-0.0221579
	11.73	-0.0195061
	11.75	-0.00852065
	11.77	-0.0102303
