# Supplementary material for: Corium lavas: structure and properties of molten UO2-ZrO2 under meltdown conditions
Source: Sci Rep. 2018 Feb 5;8:2434. doi: 10.1038/s41598-018-20817-z (PMC5799198; doi:10.1038/s41598-018-20817-z)
Supplement: Supplementary file 3 — Supplementary Dataset 2 [file 41598_2018_20817_MOESM3_ESM.xlsx]

## Sheet: Sheet1
	Q (Angstrom^-1)	S(Q)-1
	0.69	-1.84912
	0.71	-1.84693
	0.73	-1.84184
	0.75	-1.83481
	0.77	-1.82661
	0.79	-1.81926
	0.81	-1.8132
	0.83	-1.80505
	0.85	-1.79488
	0.87	-1.78547
	0.89	-1.77579
	0.91	-1.76523
	0.93	-1.75471
	0.95	-1.7433
	0.97	-1.73298
	0.99	-1.72129
	1.01	-1.70705
	1.03	-1.69577
	1.05	-1.68385
	1.07	-1.66846
	1.09	-1.65326
	1.11	-1.63613
	1.13	-1.61684
	1.15	-1.59416
	1.17	-1.5651
	1.19	-1.53414
	1.21	-1.50614
	1.23	-1.48012
	1.25	-1.45436
	1.27	-1.42783
	1.29	-1.39978
	1.31	-1.37087
	1.33	-1.33954
	1.35	-1.30608
	1.37	-1.27254
	1.39	-1.23659
	1.41	-1.19719
	1.43	-1.15603
	1.45	-1.11196
	1.47	-1.0643
	1.49	-1.01423
	1.51	-0.961672
	1.53	-0.906884
	1.55	-0.84917
	1.57	-0.786531
	1.59	-0.719236
	1.61	-0.64966
	1.63	-0.577888
	1.65	-0.501551
	1.67	-0.419208
	1.69	-0.333813
	1.71	-0.247542
	1.73	-0.157684
	1.75	-0.0633549
	1.77	0.033197
	1.79	0.131496
	1.81	0.232064
	1.83	0.331315
	1.85	0.428724
	1.87	0.525443
	1.89	0.620572
	1.91	0.71292
	1.93	0.802068
	1.95	0.889718
	1.97	0.963435
	1.99	1.01098
	2.01	1.03842
	2.03	1.05387
	2.05	1.05951
	2.07	1.04504
	2.09	1.00392
	2.11	0.945359
	2.13	0.874224
	2.15	0.790579
	2.17	0.6979
	2.19	0.594283
	2.21	0.478437
	2.23	0.357934
	2.25	0.239108
	2.27	0.125151
	2.29	0.013583
	2.31	-0.0957565
	2.33	-0.195972
	2.35	-0.286347
	2.37	-0.367712
	2.39	-0.439831
	2.41	-0.505415
	2.43	-0.562648
	2.45	-0.609696
	2.47	-0.647926
	2.49	-0.67856
	2.51	-0.703702
	2.53	-0.721023
	2.55	-0.73299
	2.57	-0.740757
	2.59	-0.742991
	2.61	-0.741878
	2.63	-0.734458
	2.65	-0.72266
	2.67	-0.710405
	2.69	-0.698388
	2.71	-0.684155
	2.73	-0.665195
	2.75	-0.645244
	2.77	-0.624812
	2.79	-0.601959
	2.81	-0.57762
	2.83	-0.552246
	2.85	-0.526012
	2.87	-0.499424
	2.89	-0.471886
	2.91	-0.443229
	2.93	-0.413665
	2.95	-0.383072
	2.97	-0.351961
	2.99	-0.320108
	3.01	-0.288378
	3.03	-0.256262
	3.05	-0.221366
	3.07	-0.185008
	3.09	-0.150251
	3.11	-0.117734
	3.13	-0.0847782
	3.15	-0.0512185
	3.17	-0.0186857
	3.19	0.0149196
	3.21	0.0519871
	3.23	0.0877426
	3.25	0.118234
	3.27	0.148691
	3.29	0.178444
	3.31	0.205946
	3.33	0.234408
	3.35	0.263484
	3.37	0.291044
	3.39	0.314462
	3.41	0.335463
	3.43	0.354652
	3.45	0.369757
	3.47	0.383005
	3.49	0.396828
	3.51	0.411268
	3.53	0.423394
	3.55	0.430875
	3.57	0.435897
	3.59	0.440433
	3.61	0.444485
	3.63	0.447512
	3.65	0.448694
	3.67	0.447672
	3.69	0.444245
	3.71	0.438949
	3.73	0.433409
	3.75	0.42763
	3.77	0.423339
	3.79	0.416802
	3.81	0.403769
	3.83	0.389586
	3.85	0.375869
	3.87	0.359304
	3.89	0.342462
	3.91	0.327988
	3.93	0.31396
	3.95	0.297323
	3.97	0.276983
	3.99	0.257
	4.01	0.237731
	4.03	0.218041
	4.05	0.197546
	4.07	0.174461
	4.09	0.151349
	4.11	0.131259
	4.13	0.111314
	4.15	0.0899387
	4.17	0.0687688
	4.19	0.0476091
	4.21	0.026379
	4.23	0.003819
	4.25	-0.0188126
	4.27	-0.0391149
	4.29	-0.0574387
	4.31	-0.0742687
	4.33	-0.0907657
	4.35	-0.10822
	4.37	-0.126037
	4.39	-0.143906
	4.41	-0.16027
	4.43	-0.173677
	4.45	-0.184613
	4.47	-0.193928
	4.49	-0.203517
	4.51	-0.211317
	4.53	-0.218226
	4.55	-0.225216
	4.57	-0.228777
	4.59	-0.231597
	4.61	-0.235295
	4.63	-0.237219
	4.65	-0.237304
	4.67	-0.235931
	4.69	-0.23485
	4.71	-0.233022
	4.73	-0.228881
	4.75	-0.223707
	4.77	-0.217497
	4.79	-0.210254
	4.81	-0.20143
	4.83	-0.190318
	4.85	-0.180964
	4.87	-0.17305
	4.89	-0.163814
	4.91	-0.153937
	4.93	-0.142854
	4.95	-0.13183
	4.97	-0.119181
	4.99	-0.107944
	5.01	-0.100478
	5.03	-0.0933464
	5.05	-0.0849497
	5.07	-0.0742073
	5.09	-0.0628291
	5.11	-0.0528103
	5.13	-0.0471054
	5.15	-0.0422628
	5.17	-0.0343144
	5.19	-0.02689
	5.21	-0.0207113
	5.23	-0.0134532
	5.25	-0.00682922
	5.27	-0.00211627
	5.29	0.00219111
	5.31	0.00663245
	5.33	0.0109527
	5.35	0.0158439
	5.37	0.0209923
	5.39	0.0241484
	5.41	0.0282659
	5.43	0.0318639
	5.45	0.0323795
	5.47	0.0346631
	5.49	0.036793
	5.51	0.0375211
	5.53	0.0397043
	5.55	0.0425679
	5.57	0.0443223
	5.59	0.0452265
	5.61	0.045967
	5.63	0.0461432
	5.65	0.0458806
	5.67	0.045629
	5.69	0.046194
	5.71	0.0467012
	5.73	0.0451959
	5.75	0.0430516
	5.77	0.0430044
	5.79	0.0442151
	5.81	0.0421651
	5.83	0.0392499
	5.85	0.0387289
	5.87	0.0371162
	5.89	0.0355508
	5.91	0.0353992
	5.93	0.0351415
	5.95	0.0338476
	5.97	0.0309177
	5.99	0.0272312
	6.01	0.0254731
	6.03	0.0239557
	6.05	0.0225612
	6.07	0.0206929
	6.09	0.0175928
	6.11	0.015153
	6.13	0.0145321
	6.15	0.0133186
	6.17	0.0121276
	6.19	0.0126485
	6.21	0.0102456
	6.23	0.00834571
	6.25	0.00798339
	6.27	0.00722583
	6.29	0.00815895
	6.31	0.00933896
	6.33	0.0083903
	6.35	0.00575723
	6.37	0.00318004
	6.39	0.00293327
	6.41	0.00309475
	6.43	0.00060748
	6.45	0.000764345
	6.47	0.00198126
	6.49	0.00249242
	6.51	0.00392696
	6.53	0.00568198
	6.55	0.00733542
	6.57	0.00740488
	6.59	0.00770101
	6.61	0.00788448
	6.63	0.00845902
	6.65	0.00845148
	6.67	0.00834359
	6.69	0.0089665
	6.71	0.0101779
	6.73	0.0135394
	6.75	0.0177519
	6.77	0.0189267
	6.79	0.0161911
	6.81	0.016044
	6.83	0.0165668
	6.85	0.0162581
	6.87	0.0198862
	6.89	0.0207397
	6.91	0.017747
	6.93	0.0177156
	6.95	0.0181335
	6.97	0.0172375
	6.99	0.0172989
	7.01	0.0179732
	7.03	0.0192401
	7.05	0.0192463
	7.07	0.0178243
	7.09	0.0165108
	7.11	0.0173341
	7.13	0.0190935
	7.15	0.0166873
	7.17	0.0150013
	7.19	0.0146228
	7.21	0.013856
	7.23	0.0148896
	7.25	0.0151881
	7.27	0.0133615
	7.29	0.0103486
	7.31	0.00943435
	7.33	0.00992149
	7.35	0.00928365
	7.37	0.00842538
	7.39	0.00786759
	7.41	0.00675538
	7.43	0.00619263
	7.45	0.00406772
	7.47	0.00179034
	7.49	0.00232004
	7.51	0.00339563
	7.53	0.00504204
	7.55	0.00313727
	7.57	-0.000530504
	7.59	-0.00310501
	7.61	-0.0058846
	7.63	-0.00704287
	7.65	-0.00737938
	7.67	-0.00673518
	7.69	-0.00651825
	7.71	-0.00619207
	7.73	-0.00830132
	7.75	-0.0114342
	7.77	-0.0107299
	7.79	-0.0133463
	7.81	-0.0174069
	7.83	-0.0183353
	7.85	-0.0194432
	7.87	-0.020227
	7.89	-0.0185168
	7.91	-0.0168751
	7.93	-0.0198188
	7.95	-0.022343
	7.97	-0.0204826
	7.99	-0.0206916
	8.01	-0.0229063
	8.03	-0.0233437
	8.05	-0.0232294
	8.07	-0.0234489
	8.09	-0.0224437
	8.11	-0.0220816
	8.13	-0.0249952
	8.15	-0.0276347
	8.17	-0.02616
	8.19	-0.0238097
	8.21	-0.0240604
	8.23	-0.0254618
	8.25	-0.0262641
	8.27	-0.0264268
	8.29	-0.0258751
	8.31	-0.0266339
	8.33	-0.0270675
	8.35	-0.0252913
	8.37	-0.02566
	8.39	-0.0265326
	8.41	-0.0248843
	8.43	-0.0239008
	8.45	-0.0244052
	8.47	-0.0243932
	8.49	-0.0237439
	8.51	-0.0235034
	8.53	-0.0221739
	8.55	-0.0197687
	8.57	-0.0192456
	8.59	-0.0218109
	8.61	-0.0225985
	8.63	-0.0208972
	8.65	-0.0210965
	8.67	-0.0203761
	8.69	-0.0175573
	8.71	-0.016178
	8.73	-0.0147703
	8.75	-0.0113716
	8.77	-0.0119977
	8.79	-0.0127421
	8.81	-0.0128949
	8.83	-0.0123308
	8.85	-0.00875797
	8.87	-0.00756762
	8.89	-0.00800592
	8.91	-0.00721383
	8.93	-0.00357688
	8.95	-0.00382191
	8.97	-0.00560849
	8.99	-0.00394342
	9.01	-0.0029287
	9.03	-0.00235074
	9.05	-0.00096137
	9.07	0.00132901
	9.09	0.00150505
	9.11	0.00237259
	9.13	0.00464664
	9.15	0.00654243
	9.17	0.00559771
	9.19	0.00328253
	9.21	0.00561116
	9.23	0.00917954
	9.25	0.0094135
	9.27	0.00787019
	9.29	0.00860785
	9.31	0.0113634
	9.33	0.0153285
	9.35	0.0179516
	9.37	0.018423
	9.39	0.020323
	9.41	0.0197472
	9.43	0.0183586
	9.45	0.019779
	9.47	0.0199915
	9.49	0.0186472
	9.51	0.0174652
	9.53	0.0179758
	9.55	0.0202946
	9.57	0.0211606
	9.59	0.0202379
	9.61	0.0206374
	9.63	0.0186522
	9.65	0.0150027
	9.67	0.019271
	9.69	0.0221603
	9.71	0.0203912
	9.73	0.0187983
	9.75	0.0206074
	9.77	0.025867
	9.79	0.0282167
	9.81	0.0244265
	9.83	0.0182758
	9.85	0.0175845
	9.87	0.0196709
	9.89	0.0225138
	9.91	0.0250122
	9.93	0.0263981
	9.95	0.0256033
	9.97	0.0244117
	9.99	0.0224762
	10.01	0.0193034
	10.03	0.018558
	10.05	0.0180323
	10.07	0.0171405
	10.09	0.0173968
	10.11	0.018851
	10.13	0.0173657
	10.15	0.0134581
	10.17	0.0131496
	10.19	0.0139022
	10.21	0.014555
	10.23	0.014441
	10.25	0.0123247
	10.27	0.00969893
	10.29	0.0114615
	10.31	0.0123036
	10.33	0.0117814
	10.35	0.0121714
	10.37	0.0111456
	10.39	0.0116471
	10.41	0.0108959
	10.43	0.0120608
	10.45	0.0131181
	10.47	0.00823742
	10.49	0.00660899
	10.51	0.00654405
	10.53	0.00383815
	10.55	0.00377946
	10.57	0.00564445
	10.59	0.00630401
	10.61	0.00269229
	10.63	-0.00135317
	10.65	0.000449017
	10.67	0.00388628
	10.69	0.00221679
	10.71	-0.000448215
	10.73	0.00183592
	10.75	0.00143917
	10.77	-0.000761625
	10.79	3.47411e-05
	10.81	-0.00139996
	10.83	-0.00319204
	10.85	-0.00246908
	10.87	0.000895672
	10.89	0.00220189
	10.91	-0.000333401
	10.93	-0.00081123
	10.95	0.000206153
	10.97	0.0027443
	10.99	0.00125343
	11.01	-0.00357916
	11.03	-0.00343252
	11.05	-0.00230941
	11.07	-0.00255215
	11.09	-0.00321274
	11.11	-0.00159286
	11.13	0.00142624
	11.15	-0.000480068
	11.17	-0.00493593
	11.19	-0.00537889
	11.21	-0.00343038
	11.23	-0.00407687
	11.25	-0.00542116
	11.27	-0.00306305
	11.29	-0.00485082
	11.31	-0.00678639
	11.33	-0.00473078
	11.35	-0.00499577
	11.37	-0.0056122
	11.39	-0.00607434
	11.41	-0.00716203
	11.43	-0.00645783
	11.45	-0.00369423
	11.47	-0.00402818
	11.49	-0.00701273
	11.51	-0.00888514
	11.53	-0.0114085
	11.55	-0.00954479
	11.57	-0.00620531
	11.59	-0.00823451
	11.61	-0.0100996
	11.63	-0.00993046
	11.65	-0.00637117
	11.67	-0.00640643
	11.69	-0.00942957
	11.71	-0.0116915
	11.73	-0.0135034
	11.75	-0.0119279
	11.77	-0.0130847
