# Supplementary material for: Corium lavas: structure and properties of molten UO2-ZrO2 under meltdown conditions
Source: Sci Rep. 2018 Feb 5;8:2434. doi: 10.1038/s41598-018-20817-z (PMC5799198; doi:10.1038/s41598-018-20817-z)
Supplement: Supplementary file 4 — Supplementary Dataset 3 [file 41598_2018_20817_MOESM4_ESM.xlsx]

## Sheet: Sheet1
	Q (Angstrom^-1)	S(Q)-1
	0.69	-1.87547
	0.71	-1.86986
	0.73	-1.86146
	0.75	-1.85479
	0.77	-1.85089
	0.79	-1.84693
	0.81	-1.83855
	0.83	-1.82879
	0.85	-1.82101
	0.87	-1.81348
	0.89	-1.80516
	0.91	-1.79641
	0.93	-1.78576
	0.95	-1.77417
	0.97	-1.76332
	0.99	-1.75178
	1.01	-1.73849
	1.03	-1.72488
	1.05	-1.70864
	1.07	-1.68829
	1.09	-1.66793
	1.11	-1.6478
	1.13	-1.62835
	1.15	-1.60605
	1.17	-1.57711
	1.19	-1.54418
	1.21	-1.51085
	1.23	-1.48026
	1.25	-1.45186
	1.27	-1.42449
	1.29	-1.39628
	1.31	-1.36572
	1.33	-1.33428
	1.35	-1.30252
	1.37	-1.26913
	1.39	-1.23305
	1.41	-1.19345
	1.43	-1.15149
	1.45	-1.10796
	1.47	-1.06107
	1.49	-1.01111
	1.51	-0.959675
	1.53	-0.905873
	1.55	-0.848843
	1.57	-0.787989
	1.59	-0.722406
	1.61	-0.65404
	1.63	-0.581554
	1.65	-0.50571
	1.67	-0.426851
	1.69	-0.344247
	1.71	-0.259783
	1.73	-0.171704
	1.75	-0.0809139
	1.77	0.0118017
	1.79	0.107694
	1.81	0.206788
	1.83	0.304735
	1.85	0.398125
	1.87	0.490479
	1.89	0.582507
	1.91	0.673069
	1.93	0.764061
	1.95	0.859159
	1.97	0.93955
	1.99	0.984208
	2.01	1.0094
	2.03	1.03432
	2.05	1.05717
	2.07	1.0543
	2.09	1.009
	2.11	0.943903
	2.13	0.874437
	2.15	0.798607
	2.17	0.716803
	2.19	0.619257
	2.21	0.502694
	2.23	0.382217
	2.25	0.268274
	2.27	0.155791
	2.29	0.0412533
	2.31	-0.0687607
	2.33	-0.168679
	2.35	-0.259511
	2.37	-0.341842
	2.39	-0.417731
	2.41	-0.486894
	2.43	-0.54632
	2.45	-0.597299
	2.47	-0.639551
	2.49	-0.672204
	2.51	-0.699005
	2.53	-0.720278
	2.55	-0.734704
	2.57	-0.743206
	2.59	-0.746329
	2.61	-0.743864
	2.63	-0.736681
	2.65	-0.724654
	2.67	-0.711448
	2.69	-0.702083
	2.71	-0.69227
	2.73	-0.67597
	2.75	-0.655292
	2.77	-0.63379
	2.79	-0.610532
	2.81	-0.584011
	2.83	-0.557333
	2.85	-0.531483
	2.87	-0.505167
	2.89	-0.479726
	2.91	-0.452914
	2.93	-0.422326
	2.95	-0.390679
	2.97	-0.360311
	2.99	-0.328955
	3.01	-0.29662
	3.03	-0.264667
	3.05	-0.228242
	3.07	-0.189058
	3.09	-0.155821
	3.11	-0.125465
	3.13	-0.0937868
	3.15	-0.0604685
	3.17	-0.0252945
	3.19	0.0097946
	3.21	0.0459128
	3.23	0.0823456
	3.25	0.114702
	3.27	0.144252
	3.29	0.173133
	3.31	0.203032
	3.33	0.235267
	3.35	0.267485
	3.37	0.298523
	3.39	0.324493
	3.41	0.344438
	3.43	0.361932
	3.45	0.376846
	3.47	0.390579
	3.49	0.405535
	3.51	0.418191
	3.53	0.42749
	3.55	0.435757
	3.57	0.442626
	3.59	0.446564
	3.61	0.450413
	3.63	0.456281
	3.65	0.461072
	3.67	0.462796
	3.69	0.459449
	3.71	0.453575
	3.73	0.44832
	3.75	0.445084
	3.77	0.443604
	3.79	0.437248
	3.81	0.424447
	3.83	0.40929
	3.85	0.394316
	3.87	0.379064
	3.89	0.363427
	3.91	0.349617
	3.93	0.337011
	3.95	0.322794
	3.97	0.304253
	3.99	0.283657
	4.01	0.262642
	4.03	0.24102
	4.05	0.217105
	4.07	0.191858
	4.09	0.170813
	4.11	0.151852
	4.13	0.131594
	4.15	0.111129
	4.17	0.0909967
	4.19	0.0689384
	4.21	0.045472
	4.23	0.0228432
	4.25	0.00131119
	4.27	-0.0207232
	4.29	-0.0438868
	4.31	-0.06439
	4.33	-0.0820267
	4.35	-0.0984831
	4.37	-0.114994
	4.39	-0.13311
	4.41	-0.151981
	4.43	-0.16685
	4.45	-0.177164
	4.47	-0.187799
	4.49	-0.197911
	4.51	-0.208105
	4.53	-0.217712
	4.55	-0.223972
	4.57	-0.228224
	4.59	-0.2323
	4.61	-0.236204
	4.63	-0.239242
	4.65	-0.240634
	4.67	-0.241535
	4.69	-0.241261
	4.71	-0.236367
	4.73	-0.230952
	4.75	-0.228401
	4.77	-0.225217
	4.79	-0.218134
	4.81	-0.208665
	4.83	-0.199292
	4.85	-0.19072
	4.87	-0.182575
	4.89	-0.17385
	4.91	-0.163523
	4.93	-0.152557
	4.95	-0.143438
	4.97	-0.133037
	4.99	-0.121436
	5.01	-0.113007
	5.03	-0.105487
	5.05	-0.0978429
	5.07	-0.0888431
	5.09	-0.0766705
	5.11	-0.0647297
	5.13	-0.0565162
	5.15	-0.0504119
	5.17	-0.0437856
	5.19	-0.0371223
	5.21	-0.0297729
	5.23	-0.0215517
	5.25	-0.0164028
	5.27	-0.0129748
	5.29	-0.00666572
	5.31	-0.000414666
	5.33	0.00419079
	5.35	0.00870903
	5.37	0.0129701
	5.39	0.0184142
	5.41	0.0227092
	5.43	0.0246228
	5.45	0.0266065
	5.47	0.0280106
	5.49	0.0299046
	5.51	0.0327098
	5.53	0.0341369
	5.55	0.0362635
	5.57	0.0386486
	5.59	0.0405338
	5.61	0.044401
	5.63	0.0469014
	5.65	0.0444794
	5.67	0.0404527
	5.69	0.0382839
	5.71	0.0379574
	5.73	0.0393842
	5.75	0.0403446
	5.77	0.039613
	5.79	0.0389387
	5.81	0.0391432
	5.83	0.0392811
	5.85	0.0389975
	5.87	0.0378976
	5.89	0.034892
	5.91	0.033853
	5.93	0.0373591
	5.95	0.0375721
	5.97	0.0346167
	5.99	0.0326315
	6.01	0.0295609
	6.03	0.0261341
	6.05	0.0245164
	6.07	0.0234797
	6.09	0.0214275
	6.11	0.0190854
	6.13	0.0175477
	6.15	0.0168858
	6.17	0.0148147
	6.19	0.0137671
	6.21	0.0136571
	6.23	0.0107826
	6.25	0.0100113
	6.27	0.0113181
	6.29	0.0103354
	6.31	0.00808326
	6.33	0.00554193
	6.35	0.00309156
	6.37	0.000937131
	6.39	0.00120765
	6.41	0.00252593
	6.43	0.00158031
	6.45	0.00161916
	6.47	0.00511465
	6.49	0.00652895
	6.51	0.00583202
	6.53	0.00575251
	6.55	0.00598826
	6.57	0.00621637
	6.59	0.00716907
	6.61	0.00998887
	6.63	0.0105613
	6.65	0.00968292
	6.67	0.0101554
	6.69	0.0114666
	6.71	0.0127219
	6.73	0.0154901
	6.75	0.0194793
	6.77	0.0220332
	6.79	0.0211682
	6.81	0.02042
	6.83	0.0225438
	6.85	0.0242533
	6.87	0.0244388
	6.89	0.0221403
	6.91	0.0198411
	6.93	0.0191236
	6.95	0.0186073
	6.97	0.0191368
	6.99	0.0194889
	7.01	0.018707
	7.03	0.0188714
	7.05	0.0200131
	7.07	0.022491
	7.09	0.0208852
	7.11	0.0159421
	7.13	0.0162506
	7.15	0.0191242
	7.17	0.019711
	7.19	0.0176004
	7.21	0.0162408
	7.23	0.015916
	7.25	0.0152235
	7.27	0.0146299
	7.29	0.0137644
	7.31	0.0147912
	7.33	0.0154191
	7.35	0.00998657
	7.37	0.00636684
	7.39	0.00946375
	7.41	0.00887311
	7.43	0.00422319
	7.45	0.00308612
	7.47	0.0040206
	7.49	0.00596278
	7.51	0.00511356
	7.53	0.00115984
	7.55	-0.000548844
	7.57	0.000711086
	7.59	0.00313288
	7.61	0.00168062
	7.63	-0.00206913
	7.65	-0.00481907
	7.67	-0.0064044
	7.69	-0.00772922
	7.71	-0.00672649
	7.73	-0.00622017
	7.75	-0.00780231
	7.77	-0.00814929
	7.79	-0.0093013
	7.81	-0.0102904
	7.83	-0.0128132
	7.85	-0.0148759
	7.87	-0.0164413
	7.89	-0.0184865
	7.91	-0.0188721
	7.93	-0.0190208
	7.95	-0.0198659
	7.97	-0.0216452
	7.99	-0.0223782
	8.01	-0.0214055
	8.03	-0.020116
	8.05	-0.0211559
	8.07	-0.0221278
	8.09	-0.022639
	8.11	-0.0254213
	8.13	-0.0262765
	8.15	-0.0250068
	8.17	-0.0226896
	8.19	-0.0225278
	8.21	-0.0244543
	8.23	-0.0242576
	8.25	-0.0257276
	8.27	-0.0271649
	8.29	-0.0272788
	8.31	-0.0297445
	8.33	-0.0305012
	8.35	-0.0289446
	8.37	-0.0297591
	8.39	-0.0311341
	8.41	-0.0303742
	8.43	-0.0297454
	8.45	-0.0297307
	8.47	-0.0294814
	8.49	-0.0287306
	8.51	-0.0263043
	8.53	-0.0226266
	8.55	-0.0199492
	8.57	-0.020245
	8.59	-0.0218686
	8.61	-0.0232247
	8.63	-0.0215822
	8.65	-0.0181651
	8.67	-0.017702
	8.69	-0.018939
	8.71	-0.0185028
	8.73	-0.0166448
	8.75	-0.0145294
	8.77	-0.0140878
	8.79	-0.0132193
	8.81	-0.0117267
	8.83	-0.0144981
	8.85	-0.0147311
	8.87	-0.00877651
	8.89	-0.00484383
	8.91	-0.00685878
	8.93	-0.0093073
	8.95	-0.00909659
	8.97	-0.00754559
	8.99	-0.00704756
	9.01	-0.00612297
	9.03	-0.00241487
	9.05	-0.000476795
	9.07	-0.00181062
	9.09	-0.00254993
	9.11	0.000382587
	9.13	0.00221472
	9.15	0.00311284
	9.17	0.00476822
	9.19	0.00518218
	9.21	0.00425684
	9.23	0.00496666
	9.25	0.00682945
	9.27	0.00782878
	9.29	0.0129616
	9.31	0.0158497
	9.33	0.0137342
	9.35	0.0138972
	9.37	0.0151816
	9.39	0.0164091
	9.41	0.0172697
	9.43	0.0195333
	9.45	0.0198212
	9.47	0.0178651
	9.49	0.0174685
	9.51	0.0176302
	9.53	0.018118
	9.55	0.019797
	9.57	0.0214458
	9.59	0.0222766
	9.61	0.0216321
	9.63	0.0208156
	9.65	0.021304
	9.67	0.0216161
	9.69	0.0236485
	9.71	0.0270172
	9.73	0.0260231
	9.75	0.0222492
	9.77	0.0253294
	9.79	0.0282139
	9.81	0.0241929
	9.83	0.021196
	9.85	0.0204811
	9.87	0.0224421
	9.89	0.0242783
	9.91	0.0232354
	9.93	0.0216862
	9.95	0.0223898
	9.97	0.0241722
	9.99	0.0215657
	10.01	0.0177613
	10.03	0.0179913
	10.05	0.0193464
	10.07	0.0173343
	10.09	0.0166494
	10.11	0.0184283
	10.13	0.0197777
	10.15	0.0167056
	10.17	0.0105871
	10.19	0.0082911
	10.21	0.00854378
	10.23	0.00904961
	10.25	0.0100904
	10.27	0.00761528
	10.29	0.0104833
	10.31	0.0132759
	10.33	0.0100442
	10.35	0.0115697
	10.37	0.0117627
	10.39	0.00729039
	10.41	0.00825527
	10.43	0.0111803
	10.45	0.00819046
	10.47	0.00712311
	10.49	0.00632453
	10.51	0.00308816
	10.53	0.00320381
	10.55	0.00650692
	10.57	0.00596647
	10.59	0.00370576
	10.61	0.00211351
	10.63	0.00219398
	10.65	0.00020765
	10.67	-0.00186027
	10.69	0.00203801
	10.71	0.00426476
	10.73	0.0020339
	10.75	-0.000665481
	10.77	-0.00296953
	10.79	-0.00289585
	10.81	-0.00119192
	10.83	-0.00226143
	10.85	-0.0042397
	10.87	-0.0035361
	10.89	-0.00375834
	10.91	-0.00198533
	10.93	0.00414903
	10.95	0.00330577
	10.97	-0.00289362
	10.99	-0.00661195
	11.01	-0.0080553
	11.03	-0.00723669
	11.05	-0.00587375
	11.07	-0.00407908
	11.09	-0.00369094
	11.11	-0.00515264
	11.13	-0.00528736
	11.15	-0.00719765
	11.17	-0.0104684
	11.19	-0.00981742
	11.21	-0.00690757
	11.23	-0.0057724
	11.25	-0.00388962
	11.27	-0.00181195
	11.29	-0.00662136
	11.31	-0.00945768
	11.33	-0.0058849
	11.35	-0.0038504
	11.37	-0.000763842
	11.39	-0.00269617
	11.41	-0.00712175
	11.43	-0.00687193
	11.45	-0.00663542
	11.47	-0.00364511
	11.49	-0.00278328
	11.51	-0.00752357
	11.53	-0.00962076
	11.55	-0.00977048
	11.57	-0.0111912
	11.59	-0.00877237
	11.61	-0.00498075
	11.63	-0.00689056
	11.65	-0.00754093
	11.67	-0.00564502
	11.69	-0.00743361
	11.71	-0.00943583
	11.73	-0.0113414
	11.75	-0.011531
	11.77	-0.00815966
