# Supplementary material for: Corium lavas: structure and properties of molten UO2-ZrO2 under meltdown conditions
Source: Sci Rep. 2018 Feb 5;8:2434. doi: 10.1038/s41598-018-20817-z (PMC5799198; doi:10.1038/s41598-018-20817-z)
Supplement: Supplementary file 5 — Supplementary Dataset 4 [file 41598_2018_20817_MOESM5_ESM.xlsx]

## Sheet: Sheet1
	Q (Angstrom^-1)	S(Q)-1
	0.45	-2.01941
	0.47	-2.02143
	0.49	-2.02168
	0.51	-2.02202
	0.53	-2.02144
	0.55	-2.02113
	0.57	-2.02208
	0.59	-2.02223
	0.61	-2.0223
	0.63	-2.02413
	0.65	-2.02653
	0.67	-2.02767
	0.69	-2.02757
	0.71	-2.02722
	0.73	-2.02738
	0.75	-2.0283
	0.77	-2.02934
	0.79	-2.02969
	0.81	-2.02894
	0.83	-2.02708
	0.85	-2.02385
	0.87	-2.01855
	0.89	-2.01207
	0.91	-2.00463
	0.93	-1.99523
	0.95	-1.9842
	0.97	-1.97187
	0.99	-1.95895
	1.01	-1.94439
	1.03	-1.92857
	1.05	-1.91276
	1.07	-1.89488
	1.09	-1.87448
	1.11	-1.85288
	1.13	-1.83009
	1.15	-1.8057
	1.17	-1.77878
	1.19	-1.7489
	1.21	-1.71712
	1.23	-1.68209
	1.25	-1.64376
	1.27	-1.6035
	1.29	-1.55782
	1.31	-1.50452
	1.33	-1.44628
	1.35	-1.38654
	1.37	-1.32598
	1.39	-1.26567
	1.41	-1.20818
	1.43	-1.15337
	1.45	-1.10108
	1.47	-1.05018
	1.49	-0.997567
	1.51	-0.943264
	1.53	-0.888387
	1.55	-0.831244
	1.57	-0.769281
	1.59	-0.701269
	1.61	-0.627436
	1.63	-0.548852
	1.65	-0.466263
	1.67	-0.379164
	1.69	-0.289123
	1.71	-0.196071
	1.73	-0.0976178
	1.75	0.00534196
	1.77	0.112818
	1.79	0.223781
	1.81	0.337486
	1.83	0.455099
	1.85	0.578134
	1.87	0.706642
	1.89	0.837065
	1.91	0.964271
	1.93	1.07942
	1.95	1.17052
	1.97	1.23255
	1.99	1.26973
	2.01	1.28933
	2.03	1.29759
	2.05	1.29461
	2.07	1.27257
	2.09	1.22476
	2.11	1.157
	2.13	1.08026
	2.15	0.995894
	2.17	0.89943
	2.19	0.789769
	2.21	0.671763
	2.23	0.548536
	2.25	0.417005
	2.27	0.278029
	2.29	0.140744
	2.31	0.0127697
	2.33	-0.105312
	2.35	-0.212297
	2.37	-0.308059
	2.39	-0.392373
	2.41	-0.46369
	2.43	-0.524764
	2.45	-0.578098
	2.47	-0.622994
	2.49	-0.65855
	2.51	-0.686147
	2.53	-0.707595
	2.55	-0.723792
	2.57	-0.735635
	2.59	-0.741883
	2.61	-0.741359
	2.63	-0.73696
	2.65	-0.730685
	2.67	-0.721454
	2.69	-0.709122
	2.71	-0.694119
	2.73	-0.677165
	2.75	-0.659219
	2.77	-0.639982
	2.79	-0.617914
	2.81	-0.593274
	2.83	-0.568531
	2.85	-0.543277
	2.87	-0.515517
	2.89	-0.487158
	2.91	-0.457799
	2.93	-0.426558
	2.95	-0.396059
	2.97	-0.366135
	2.99	-0.334444
	3.01	-0.300432
	3.03	-0.265829
	3.05	-0.230505
	3.07	-0.191729
	3.09	-0.150708
	3.11	-0.109416
	3.13	-0.0663542
	3.15	-0.0235308
	3.17	0.0172379
	3.19	0.0548724
	3.21	0.0864972
	3.23	0.112232
	3.25	0.133971
	3.27	0.155129
	3.29	0.178261
	3.31	0.203343
	3.33	0.230174
	3.35	0.258129
	3.37	0.286808
	3.39	0.314851
	3.41	0.339577
	3.43	0.360752
	3.45	0.377955
	3.47	0.390492
	3.49	0.402005
	3.51	0.415741
	3.53	0.430286
	3.55	0.440519
	3.57	0.446223
	3.59	0.452288
	3.61	0.459452
	3.63	0.466067
	3.65	0.472534
	3.67	0.479922
	3.69	0.487304
	3.71	0.493107
	3.73	0.494878
	3.75	0.489972
	3.77	0.47647
	3.79	0.45625
	3.81	0.435177
	3.83	0.416459
	3.85	0.398566
	3.87	0.381617
	3.89	0.365165
	3.91	0.345829
	3.93	0.323669
	3.95	0.300026
	3.97	0.276956
	3.99	0.257268
	4.01	0.240074
	4.03	0.222335
	4.05	0.202041
	4.07	0.179026
	4.09	0.15531
	4.11	0.13207
	4.13	0.110084
	4.15	0.0887246
	4.17	0.0667052
	4.19	0.0450357
	4.21	0.0231819
	4.23	0.00168243
	4.25	-0.0199364
	4.27	-0.042171
	4.29	-0.0622365
	4.31	-0.0817817
	4.33	-0.102118
	4.35	-0.120561
	4.37	-0.136609
	4.39	-0.151329
	4.41	-0.165195
	4.43	-0.179027
	4.45	-0.191902
	4.47	-0.201528
	4.49	-0.209777
	4.51	-0.218612
	4.53	-0.226216
	4.55	-0.233046
	4.57	-0.241319
	4.59	-0.248961
	4.61	-0.2539
	4.63	-0.256298
	4.65	-0.256194
	4.67	-0.255613
	4.69	-0.253382
	4.71	-0.249069
	4.73	-0.2444
	4.75	-0.237917
	4.77	-0.230642
	4.79	-0.222433
	4.81	-0.212323
	4.83	-0.203343
	4.85	-0.193244
	4.87	-0.178646
	4.89	-0.161832
	4.91	-0.145175
	4.93	-0.130232
	4.95	-0.118751
	4.97	-0.111796
	4.99	-0.106933
	5.01	-0.100482
	5.03	-0.0915177
	5.05	-0.0818796
	5.07	-0.0740382
	5.09	-0.0669297
	5.11	-0.0593535
	5.13	-0.0540938
	5.15	-0.0511027
	5.17	-0.0475746
	5.19	-0.0425695
	5.21	-0.0358473
	5.23	-0.0281028
	5.25	-0.0209262
	5.27	-0.0155528
	5.29	-0.0127275
	5.31	-0.0100519
	5.33	-0.00445502
	5.35	0.0011995
	5.37	0.00573936
	5.39	0.0123498
	5.41	0.0190626
	5.43	0.0234859
	5.45	0.0282843
	5.47	0.0342388
	5.49	0.0405137
	5.51	0.0462045
	5.53	0.0501906
	5.55	0.0524665
	5.57	0.0538604
	5.59	0.0535224
	5.61	0.0489975
	5.63	0.0433236
	5.65	0.0406028
	5.67	0.0389212
	5.69	0.0374874
	5.71	0.0372574
	5.73	0.0385905
	5.75	0.0402933
	5.77	0.0401501
	5.79	0.0399098
	5.81	0.0413486
	5.83	0.0444063
	5.85	0.0479337
	5.87	0.0489261
	5.89	0.0477269
	5.91	0.0460572
	5.93	0.0427124
	5.95	0.0367171
	5.97	0.0304602
	5.99	0.026053
	6.01	0.0211465
	6.03	0.0160034
	6.05	0.0129951
	6.07	0.0107274
	6.09	0.00761967
	6.11	0.00353183
	6.13	-0.000821501
	6.15	-0.00142153
	6.17	0.0010904
	6.19	0.000603423
	6.21	-0.00203023
	6.23	-0.00158999
	6.25	0.00179138
	6.27	0.00431364
	6.29	0.00405115
	6.31	0.00195799
	6.33	-5.54509e-05
	6.35	-0.000899121
	6.37	-0.00136214
	6.39	-0.00173065
	6.41	-0.00216351
	6.43	-0.00382644
	6.45	-0.00520543
	6.47	-0.00489612
	6.49	-0.00394906
	6.51	-0.00411893
	6.53	-0.0052718
	6.55	-0.00646205
	6.57	-0.00518116
	6.59	-6.69081e-05
	6.61	0.00597605
	6.63	0.010857
	6.65	0.0143506
	6.67	0.0168469
	6.69	0.0187509
	6.71	0.0205226
	6.73	0.0215825
	6.75	0.0222246
	6.77	0.0225201
	6.79	0.0218033
	6.81	0.0210142
	6.83	0.0196736
	6.85	0.0176355
	6.87	0.0164698
	6.89	0.0161077
	6.91	0.0153038
	6.93	0.0141076
	6.95	0.0134643
	6.97	0.0143588
	6.99	0.0154025
	7.01	0.0138899
	7.03	0.0128332
	7.05	0.0129916
	7.07	0.0108687
	7.09	0.00906715
	7.11	0.0105442
	7.13	0.0131959
	7.15	0.0149462
	7.17	0.0150506
	7.19	0.0142179
	7.21	0.0146085
	7.23	0.0156638
	7.25	0.016158
	7.27	0.0155967
	7.29	0.01258
	7.31	0.00851603
	7.33	0.00647579
	7.35	0.00685019
	7.37	0.00887413
	7.39	0.0106684
	7.41	0.0095429
	7.43	0.00751499
	7.45	0.00837632
	7.47	0.00857003
	7.49	0.00688171
	7.51	0.00535882
	7.53	0.00277593
	7.55	0.000931557
	7.57	0.00116763
	7.59	0.00375809
	7.61	0.00651579
	7.63	0.00460975
	7.65	-0.000118395
	7.67	-0.00428122
	7.69	-0.00840847
	7.71	-0.0108667
	7.73	-0.0111984
	7.75	-0.0111595
	7.77	-0.0106554
	7.79	-0.010505
	7.81	-0.01074
	7.83	-0.0111989
	7.85	-0.0131122
	7.87	-0.0161656
	7.89	-0.0180998
	7.91	-0.017174
	7.93	-0.0163362
	7.95	-0.0170446
	7.97	-0.0170488
	7.99	-0.0160586
	8.01	-0.0141544
	8.03	-0.0115958
	8.05	-0.0105426
	8.07	-0.0125759
	8.09	-0.0139475
	8.11	-0.0114755
	8.13	-0.00865428
	8.15	-0.00922013
	8.17	-0.0123737
	8.19	-0.01567
	8.21	-0.0178437
	8.23	-0.0200698
	8.25	-0.0233936
	8.27	-0.0251002
	8.29	-0.0241192
	8.31	-0.0230258
	8.33	-0.0224146
	8.35	-0.0222859
	8.37	-0.0222941
	8.39	-0.020864
	8.41	-0.0201013
	8.43	-0.0215149
	8.45	-0.0220693
	8.47	-0.0214005
	8.49	-0.0204224
	8.51	-0.0186103
	8.53	-0.0168792
	8.55	-0.0135421
	8.57	-0.00991789
	8.59	-0.0115953
	8.61	-0.0151692
	8.63	-0.01797
	8.65	-0.0203588
	8.67	-0.017605
	8.69	-0.0115844
	8.71	-0.00777943
	8.73	-0.00748909
	8.75	-0.00913112
	8.77	-0.00807408
	8.79	-0.00564538
	8.81	-0.00786787
	8.83	-0.0124542
	8.85	-0.0154942
	8.87	-0.0175132
	8.89	-0.0159413
	8.91	-0.0120284
	8.93	-0.0115461
	8.95	-0.014109
	8.97	-0.0132129
	8.99	-0.00787515
	9.01	-0.00602756
	9.03	-0.00802132
	9.05	-0.00812484
	9.07	-0.00486136
	9.09	-0.00152617
	9.11	-0.000973302
	9.13	-0.00119977
	9.15	-0.00075946
	9.17	-0.00161999
	9.19	-0.00181567
	9.21	0.00123933
	9.23	0.00448234
	9.25	0.00524646
	9.27	0.00323371
	9.29	0.00188038
	9.31	0.00388879
	9.33	0.00959648
	9.35	0.0167646
	9.37	0.0207561
	9.39	0.0208974
	9.41	0.0207277
	9.43	0.0214822
	9.45	0.0205256
	9.47	0.0170527
	9.49	0.0144099
	9.51	0.0128924
	9.53	0.0105889
	9.55	0.0108355
	9.57	0.0148451
	9.59	0.0182735
	9.61	0.0181686
	9.63	0.0166928
	9.65	0.016385
	9.67	0.0180912
	9.69	0.0211006
	9.71	0.0225668
	9.73	0.0199818
	9.75	0.0155694
	9.77	0.0145508
	9.79	0.0164256
	9.81	0.0196205
	9.83	0.0224728
	9.85	0.0219804
	9.87	0.0181006
	9.89	0.0158094
	9.91	0.0180188
	9.93	0.0201039
	9.95	0.0192308
	9.97	0.0163775
	9.99	0.0146596
	10.01	0.0141298
	10.03	0.0118285
	10.05	0.00887628
	10.07	0.00684454
	10.09	0.00593151
	10.11	0.00889949
	10.13	0.0111505
	10.15	0.00767526
	10.17	0.00426887
	10.19	0.00226766
	10.21	0.00184559
	10.23	0.00473563
	10.25	0.00475956
	10.27	0.00215883
	10.29	0.00352591
	10.31	0.00697032
	10.33	0.010301
	10.35	0.0107711
	10.37	0.00659682
	10.39	0.00441714
	10.41	0.00493035
	10.43	0.00474837
	10.45	0.00553879
	10.47	0.00704477
	10.49	0.00782727
	10.51	0.00665134
	10.53	0.00405088
	10.55	0.00272827
	10.57	0.000656981
	10.59	-0.00401071
	10.61	-0.00746237
	10.63	-0.00872503
	10.65	-0.00865124
	10.67	-0.00923977
	10.69	-0.0104509
	10.71	-0.00944872
	10.73	-0.00561609
	10.75	-0.00157824
	10.77	-0.000623827
	10.79	-0.00277074
	10.81	-0.00708576
	10.83	-0.0109471
	10.85	-0.0110976
	10.87	-0.00941426
	10.89	-0.00937982
	10.91	-0.0102416
	10.93	-0.0104876
	10.95	-0.0102145
	10.97	-0.0102903
	10.99	-0.0110087
	11.01	-0.0129379
	11.03	-0.0167706
	11.05	-0.0185751
	11.07	-0.0151471
	11.09	-0.0112317
	11.11	-0.00882703
	11.13	-0.00604472
	11.15	-0.00332322
	11.17	-0.00181896
	11.19	-0.00172427
	11.21	-0.0024064
	11.23	-0.0037918
	11.25	-0.00430394
	11.27	-0.00240451
	11.29	0.000377446
	11.31	0.00165481
	11.33	-0.000769387
	11.35	-0.00365571
	11.37	-0.00233802
	11.39	0.0014126
	11.41	0.00266931
	11.43	0.000884303
	11.45	-0.00112536
	11.47	-0.00371948
	11.49	-0.00604438
	11.51	-0.00481586
	11.53	-0.00326075
	11.55	-0.00420019
	11.57	-0.00587915
	11.59	-0.00821518
	11.61	-0.00724673
	11.63	-0.00219894
	11.65	0.000225739
	11.67	-0.00188931
	11.69	-0.00486902
	11.71	-0.00594008
	11.73	-0.00426568
	11.75	-0.00361901
	11.77	-0.00473375
	11.79	-0.00484308
	11.81	-0.00170292
	11.83	0.00308203
	11.85	0.00279955
	11.87	-0.00058365
	11.89	-0.0017917
	11.91	-0.00443295
	11.93	-0.00656935
	11.95	-0.0043119
	11.97	-0.00178177
	11.99	5.79739e-05
	12.01	-0.000566178
	12.03	-0.00265787
	12.05	-0.00460766
	12.07	-0.00789679
	12.09	-0.00922285
	12.11	-0.00897473
	12.13	-0.0118567
	12.15	-0.0150792
	12.17	-0.0132783
	12.19	-0.00919962
	12.21	-0.00719264
	12.23	-0.00608383
	12.25	-0.00512518
	12.27	-0.00661731
	12.29	-0.00716853
	12.31	-0.00632134
	12.33	-0.00663674
	12.35	-0.00307401
	12.37	0.0018826
	12.39	0.000461829
	12.41	-0.00470367
	12.43	-0.00947626
	12.45	-0.0108698
	12.47	-0.00794401
	12.49	-0.00532771
	12.51	-0.00461888
	12.53	-0.00331998
	12.55	0.000405303
	12.57	0.00411404
	12.59	0.00549475
	12.61	0.00497082
	12.63	0.00162562
	12.65	-0.00132867
	12.67	-0.00220828
	12.69	-0.0024995
	12.71	-0.00133214
	12.73	0.000284584
	12.75	0.00306165
	12.77	0.00274338
	12.79	-0.00362298
	12.81	-0.00727937
	12.83	-0.00537291
	12.85	-0.00344917
	12.87	-0.00303161
	12.89	-0.00378206
	12.91	-0.00489907
	12.93	-0.00405784
	12.95	-0.00278353
	12.97	-0.00174774
	12.99	-0.000880557
	13.01	-0.00136074
	13.03	-0.000568686
	13.05	0.00164503
	13.07	0.00353467
	13.09	0.00388185
	13.11	0.00356744
	13.13	0.00662075
	13.15	0.00974215
	13.17	0.00894702
	13.19	0.00643415
	13.21	0.00385891
	13.23	0.00317929
	13.25	0.00334894
	13.27	0.00232204
	13.29	0.00199431
	13.31	0.00274322
	13.33	0.00246269
	13.35	0.00218425
	13.37	0.00293209
	13.39	0.00634852
	13.41	0.0110166
	13.43	0.0111005
	13.45	0.00719075
	13.47	0.00106669
	13.49	-0.00415557
	13.51	-0.00368119
	13.53	0.000529942
	13.55	0.00355141
	13.57	0.0034701
	13.59	0.00138033
	13.61	-0.000882963
	13.63	-0.00050794
	13.65	0.00200404
	13.67	0.00408293
	13.69	0.00502686
	13.71	0.00257344
	13.73	-0.00134374
	13.75	-0.00314652
	13.77	-0.0031469
	13.79	-0.00296427
	13.81	-0.00439163
	13.83	-0.00449717
	13.85	-0.00405764
	13.87	-0.00525592
	13.89	-0.00493545
	13.91	-0.00459149
	13.93	-0.00684918
	13.95	-0.00831624
	13.97	-0.00414008
	13.99	0.00318725
	14.01	0.00663756
	14.03	0.00443172
	14.05	-4.31173e-05
	14.07	-0.00331216
	14.09	-0.00430149
	14.11	-0.00496011
	14.13	-0.00557273
	14.15	-0.00613503
	14.17	-0.0079544
	14.19	-0.00963725
	14.21	-0.00846885
	14.23	-0.00202276
	14.25	0.00407149
	14.27	0.0060661
	14.29	0.00565015
	14.31	0.00506587
	14.33	0.0047531
	14.35	0.00360421
	14.37	0.00389919
	14.39	0.00322869
	14.41	-0.00126534
	14.43	-0.00639528
	14.45	-0.0055454
	14.47	-0.00110572
	14.49	0.000580246
	14.51	-0.0010875
	14.53	-0.0065006
	14.55	-0.00985527
	14.57	-0.00809658
	14.59	-0.00782883
	14.61	-0.00873013
	14.63	-0.00521969
	14.65	0.000545537
	14.67	0.00216468
	14.69	-0.000176519
	14.71	-0.00158889
	14.73	-0.000808967
	14.75	-0.000589403
	14.77	-0.00110064
	14.79	-0.00190185
	14.81	-0.00171268
	14.83	0.00127044
	14.85	0.0011753
	14.87	-0.00249358
	14.89	-0.00480676
	14.91	-0.00593036
	14.93	-0.00763759
	14.95	-0.00963476
	14.97	-0.0103148
	14.99	-0.0105927
	15.01	-0.00797811
	15.03	-0.00609647
	15.05	-0.00627697
	15.07	-0.00531677
	15.09	-0.00506834
	15.11	-0.00240205
	15.13	0.00357934
	15.15	0.00691091
	15.17	0.00464822
	15.19	0.0012932
	15.21	-0.000879444
	15.23	-0.00343059
	15.25	-0.00525749
	15.27	-0.00518067
	15.29	-0.00256901
	15.31	0.00178463
	15.33	0.00535444
	15.35	0.00792783
	15.37	0.0063468
	15.39	0.00341186
	15.41	0.00094654
	15.43	-0.0053649
	15.45	-0.00868139
	15.47	-0.00593106
	15.49	-0.00268468
	15.51	-0.0011314
	15.53	0.00197183
	15.55	0.00652937
	15.57	0.00832638
	15.59	0.00693055
	15.61	0.00376051
	15.63	0.00243926
	15.65	0.0031125
	15.67	0.00239383
	15.69	0.00256897
	15.71	0.00300077
	15.73	0.00030717
	15.75	-0.00579064
	15.77	-0.0114652
	15.79	-0.0102321
	15.81	-0.0050499
	15.83	-0.000674235
	15.85	0.00163175
	15.87	0.00199882
	15.89	-0.00121718
	15.91	-0.00506593
	15.93	-0.00392233
	15.95	-0.000603998
	15.97	0.00275175
	15.99	0.00253844
	16.01	-0.00161374
	16.03	-0.00412357
	16.05	-0.00672892
	16.07	-0.00735901
	16.09	-0.00539974
	16.11	-0.00454059
	16.13	-0.00142606
	16.15	0.00370594
	16.17	0.00579093
	16.19	0.00183987
	16.21	-0.00496851
	16.23	-0.00885421
	16.25	-0.00683176
	16.27	6.57197e-05
	16.29	0.00505783
	16.31	0.00404046
	16.33	0.00145387
	16.35	0.0019788
	16.37	0.00219806
	16.39	-0.000728778
	16.41	-0.000549123
	16.43	0.0026521
	16.45	0.00402787
	16.47	0.00379436
	16.49	0.00269042
	16.51	-0.000605075
	16.53	-0.00341403
	16.55	-0.00262315
	16.57	-0.00124101
	16.59	-0.00118502
	16.61	-0.0021246
	16.63	-0.000108037
	16.65	0.0040975
	16.67	0.00660082
	16.69	0.00857561
	16.71	0.00887528
	16.73	0.00783244
	16.75	0.00721384
	16.77	0.00342548
	16.79	-0.00331374
	16.81	-0.00848153
	16.83	-0.00689879
	16.85	-0.000218114
	16.87	0.0048658
	16.89	0.00391338
	16.91	-0.00225624
	16.93	-0.00554829
	16.95	-0.00526364
	16.97	-0.00461234
	16.99	-0.0050939
	17.01	-0.00722085
	17.03	-0.00899496
	17.05	-0.0105505
	17.07	-0.00655288
	17.09	0.00407454
	17.11	0.00961684
	17.13	0.00483477
	17.15	0.00170709
	17.17	0.00519292
	17.19	0.0058987
	17.21	0.00329428
	17.23	0.00452277
	17.25	0.00994057
	17.27	0.00846937
	17.29	0.00284937
	17.31	0.00221658
	17.33	0.00324204
	17.35	0.000746355
	17.37	-0.00617491
	17.39	-0.00910616
	17.41	-0.0033187
	17.43	0.00569518
	17.45	0.00798501
	17.47	0.00300573
	17.49	-0.00398999
	17.51	-0.0104023
	17.53	-0.011889
	17.55	-0.0103761
	17.57	-0.00821534
	17.59	-0.00285541
	17.61	0.00559195
	17.63	0.00893367
	17.65	0.00575938
	17.67	0.00337536
	17.69	0.00125983
	17.71	-0.00391792
	17.73	-0.0101529
	17.75	-0.00874241
	17.77	-0.00276411
	17.79	-0.00242791
	17.81	-0.00838647
	17.83	-0.0150623
	17.85	-0.0129575
	17.87	-0.00665391
	17.89	-0.00868428
	17.91	-0.0125464
	17.93	-0.00968764
	17.95	-0.00370916
	17.97	0.00312125
	17.99	0.00431286
	18.01	-0.0021931
	18.03	-0.00599975
	18.05	-0.00193024
	18.07	0.00638645
	18.09	0.00728806
	18.11	-0.000364203
	18.13	-0.00514857
	18.15	-0.00446178
	18.17	-0.00234339
	18.19	-0.00251224
	18.21	-0.00266664
	18.23	-0.00284033
	18.25	-0.00450773
	18.27	-0.00959389
	18.29	-0.0147518
	18.31	-0.0129932
	18.33	-0.00546383
	18.35	-0.002499
	18.37	-0.0067786
	18.39	-0.00746326
	18.41	-0.00399794
	18.43	-0.00362599
	18.45	-0.00382892
	18.47	-0.00347927
	18.49	-0.00648559
	18.51	-0.00556301
	18.53	0.00187878
	18.55	0.00560778
	18.57	0.00274176
	18.59	0.00177487
	18.61	0.00532688
	18.63	0.00770463
	18.65	0.00916661
	18.67	0.00572356
	18.69	-0.000161756
	18.71	-0.00166148
	18.73	-0.00165748
	18.75	-0.000529744
	18.77	0.00128209
	18.79	0.00152909
	18.81	0.00207082
	18.83	0.0053754
	18.85	0.00721032
	18.87	0.00631895
	18.89	0.00400458
	18.91	0.00359249
	18.93	0.00466501
	18.95	0.00479351
	18.97	0.00517897
	18.99	0.00661324
	19.01	0.00997255
	19.03	0.00873919
	19.05	0.00358642
	19.07	0.00533465
	19.09	0.0100597
	19.11	0.00814599
	19.13	0.00239927
	19.15	0.00122453
	19.17	0.00328731
	19.19	0.00439835
	19.21	0.00799735
	19.23	0.0137495
	19.25	0.0161027
	19.27	0.0153299
	19.29	0.0113257
	19.31	0.0053167
	19.33	0.00240909
	19.35	0.00488891
	19.37	0.00818772
	19.39	0.00958678
	19.41	0.00920327
	19.43	0.00619615
	19.45	0.00387275
	19.47	0.00415204
	19.49	0.00634233
	19.51	0.00327988
	19.53	-0.00446563
	19.55	-0.0078492
	19.57	-0.00858693
	19.59	-0.0051711
	19.61	-0.000129502
	19.63	-0.000342894
	19.65	-3.86871e-05
	19.67	0.00339603
	19.69	0.00322482
	19.71	-0.000353303
	19.73	-0.000848513
	19.75	0.00224503
	19.77	0.00442037
	19.79	0.0079648
	19.81	0.0136311
	19.83	0.0166548
	19.85	0.0130148
	19.87	0.00698083
	19.89	0.00240506
	19.91	-0.000714781
	19.93	0.00291546
	19.95	0.0082191
	19.97	0.00738082
	19.99	0.00641015
	20.01	0.00680012
	20.03	0.00553123
	20.05	0.0017732
	20.07	-0.00330551
	20.09	-0.00205953
	20.11	-0.00163718
	20.13	-0.000955598
	20.15	0.00327825
	20.17	0.00163978
	20.19	0.00177288
	20.21	0.00429329
	20.23	0.00243968
	20.25	0.000788579
	20.27	-0.00104888
	20.29	-0.00284774
	20.31	-0.00613351
	20.33	-0.00612056
	20.35	-0.00229937
	20.37	-0.000871465
	20.39	0.000597933
	20.41	-0.00127728
	20.43	-0.00470328
	20.45	-0.00469536
	20.47	0.000265343
	20.49	0.00548486
	20.51	0.00412972
	20.53	0.00193459
	20.55	0.00463827
	20.57	0.00594335
	20.59	0.00605033
	20.61	0.00685045
	20.63	0.00646135
	20.65	0.00177516
	20.67	-0.00275724
	20.69	-0.000592014
	20.71	0.00242852
	20.73	-0.000280986
	20.75	-0.00385453
	20.77	-0.00498561
	20.79	0.00194049
	20.81	0.0122722
	20.83	0.00920622
	20.85	-0.00147551
	20.87	-0.00503365
	20.89	-0.00310776
	20.91	-0.00040043
	20.93	0.00147449
	20.95	0.00500703
	20.97	0.0061066
	20.99	0.00291512
	21.01	0.000653218
	21.03	0.00327088
	21.05	0.00829718
	21.07	0.00867156
	21.09	0.00840182
	21.11	0.0132343
	21.13	0.0175064
	21.15	0.0128773
	21.17	0.00305078
	21.19	0.00242329
	21.21	0.00939951
	21.23	0.00724997
	21.25	-0.00331042
	21.27	-0.00564395
	21.29	-0.000871744
	21.31	0.000873642
	21.33	0.000626264
	21.35	0.00224916
	21.37	0.00271967
	21.39	-0.000215823
	21.41	-0.00604432
	21.43	-0.00911968
	21.45	-0.00719104
	21.47	-0.00719979
	21.49	-0.00720809
	21.51	-0.0109309
	21.53	-0.011551
	21.55	-0.00405649
	21.57	0.000473036
	21.59	0.000980867
	21.61	-0.00186047
	21.63	-0.00536501
	21.65	-0.00496955
	21.67	-0.000225356
	21.69	0.00347141
	21.71	0.00503137
	21.73	0.00783423
	21.75	0.00782926
	21.77	0.0031773
	21.79	-0.00228086
	21.81	-0.0093151
	21.83	-0.0105216
	21.85	-0.00469974
	21.87	-0.00410543
	21.89	-0.00927991
	21.91	-0.0090904
	21.93	0.000398451
	21.95	0.0033827
	21.97	-0.00293033
	21.99	0.000893811
	22.01	0.00803776
	22.03	0.0065267
	22.05	-0.00116059
	22.07	-0.00469572
	22.09	-0.000908006
	22.11	0.000822676
	22.13	-0.00603071
	22.15	-0.0145224
	22.17	-0.00692744
	22.19	0.00542552
	22.21	0.0063352
	22.23	0.00357843
	22.25	0.00309259
	22.27	0.00424498
	22.29	0.00416608
	22.31	0.00249861
	22.33	0.00412395
	22.35	0.00640317
	22.37	-0.000224271
	22.39	-0.00820446
	22.41	-0.0128543
	22.43	-0.0116109
	22.45	-0.00326894
	22.47	0.00151977
	22.49	4.25614e-06
	22.51	-0.00237933
	22.53	-0.00153946
	22.55	-0.000718989
	22.57	0.00107729
	22.59	0.00751346
	22.61	0.00927075
	22.63	0.00161841
	22.65	-0.00160451
	22.67	0.00444275
	22.69	0.00718821
	22.71	0.00314559
	22.73	-0.002227
	22.75	-0.00206978
	22.77	0.00119982
	22.79	0.00104557
	22.81	0.00203133
	22.83	0.00517541
	22.85	0.00200141
	22.87	-0.00295411
	22.89	-0.000734369
	22.91	-0.000473483
	22.93	-0.0048485
	22.95	0.000333083
	22.97	0.0092248
	22.99	0.00793611
	23.01	0.00100938
	23.03	-0.00565172
	23.05	-0.00309862
	23.07	0.00187773
	23.09	-0.00523535
	23.11	-0.0122692
	23.13	-0.00783034
	23.15	0.00338934
	23.17	0.0142711
	23.19	0.0158851
	23.21	0.0028309
	23.23	-0.0139281
	23.25	-0.0152103
	23.27	-0.00148301
	23.29	0.000974853
	23.31	-0.00357291
	23.33	-0.00120521
	23.35	-0.000891643
	23.37	-0.00240839
	23.39	-0.00250554
	23.41	0.00062892
	23.43	0.0109496
	23.45	0.0208594
	23.47	0.0200358
	23.49	0.0101812
	23.51	0.000787057
	23.53	0.00204981
	23.55	0.00681115
	23.57	0.00181033
	23.59	-0.0022927
	23.61	0.000863069
	23.63	0.00603538
	23.65	0.0140438
	23.67	0.0212516
	23.69	0.0226554
	23.71	0.0107174
	23.73	-0.00268371
	23.75	-0.00421892
	23.77	0.000770773
	23.79	0.00659475
	23.81	0.00538003
	23.83	0.0010564
	23.85	-0.00492583
	23.87	-0.0129912
	23.89	-0.0139954
	23.91	-0.00871549
	23.93	-0.00513699
	23.95	0.000103548
	23.97	0.00458738
	23.99	0.00251605
	24.01	0.00425405
	24.03	0.00397431
	24.05	-0.00278516
	24.07	-0.00759757
	24.09	-0.0128511
	24.11	-0.0139411
	24.13	-0.00759087
	24.15	-0.00192667
	24.17	0.00424242
	24.19	0.00773466
	24.21	0.0128851
	24.23	0.0201142
	24.25	0.0129158
	24.27	0.000596968
	24.29	-0.0037432
	24.31	0.000735631
	24.33	0.000806659
	24.35	-0.00250934
	24.37	-0.00536258
	24.39	-0.00721411
	24.41	-0.00715828
	24.43	-0.00749312
	24.45	0.00176997
	24.47	0.0102871
	24.49	0.00604365
	24.51	-0.00774247
	24.53	-0.0169555
	24.55	-0.0133512
	24.57	-0.00536013
	24.59	-0.00266977
	24.61	-0.00847233
	24.63	-0.011232
	24.65	-0.00851282
	24.67	-0.000684828
	24.69	0.0101515
	24.71	0.0157385
	24.73	0.0158062
	24.75	0.0102733
	24.77	0.00833877
	24.79	0.00912998
	24.81	0.00289623
	24.83	-0.000694331
	24.85	0.00341128
	24.87	0.00609977
	24.89	0.00816615
	24.91	0.0121257
	24.93	0.00934795
	24.95	0.00524206
	24.97	0.000506555
	24.99	-0.00602367
	25.01	-0.00348147
	25.03	-0.000319301
	25.05	-0.00500406
	25.07	-0.00567066
	25.09	0.00431179
	25.11	0.0102682
	25.13	0.00583533
	25.15	-0.000461697
	25.17	-0.00665116
	25.19	-0.00603201
	25.21	-0.00176932
	25.23	0.00172359
	25.25	0.00413732
	25.27	0.00435166
	25.29	0.0113225
	25.31	0.0141063
	25.33	0.00414174
	25.35	0.000537637
	25.37	-0.00700065
	25.39	-0.0210914
	25.41	-0.019241
	25.43	-0.00938738
	25.45	-0.00462709
	25.47	-0.00417024
	25.49	0.000604558
	25.51	0.0041233
	25.53	-8.09347e-05
	25.55	-0.00363246
	25.57	-0.00992375
